# Supplementary material for: The Effect of Probiotic Supplementation on Glucolipid Metabolism in Patients with Type 2 Diabetes: A Systematic Review and Meta-Analysis
Source: Nutrients. 2023 Jul 21;15(14):3240. doi: 10.3390/nu15143240 (PMC10383415; doi:10.3390/nu15143240)
Supplement: Supplementary file 1 [file nutrients-15-03240-s001.zip]

Archive with 4 entries (3 files):
- Supplementary S1 Details of searching strategy and screening process.pdf
- Supplementary S2 funnel plots and sensitivity analysis/
- Supplementary S2 funnel plots and sensitivity analysis/funnel plots.zip
- Supplementary S2 funnel plots and sensitivity analysis/sensitivity analysis.zip
